# Supplementary material for: Dipolar Brush Polymers: A Numerical Study of the Force Exerted onto a Penetrating Colloidal Particle Under an External Field
Source: Polymers (Basel). 2025 Jan 29;17(3):366. doi: 10.3390/polym17030366 (PMC11820698; doi:10.3390/polym17030366)
Supplement: Supplementary file 1 [file polymers-17-00366-s001.zip]

Archive with 1 entries (1 files):
- polymers-3403471-supplementary.pdf
